# Supplementary material for: Evidence for DNA-mediated nuclear compartmentalization distinct from phase separation
Source: eLife. 2019 May 7;8:e47098. doi: 10.7554/eLife.47098 (PMC6522219; doi:10.7554/eLife.47098)
Supplement: Supplementary file 1. [file elife-47098-supp1.xlsx]

## Sheet: Sheet1
Oligo name	Sequence
KOS_RL2int_1	agtgtaagggtcgggggt
KOS_RL2int_2	caacatggcggccggttc
KOS_RL2int_3	cgtgtatgagtgggggtc
KOS_RL2int_4	taacatggcgccccaaca
KOS_RL2int_5	gtgtcacggggttccacg
KOS_RL2int_6	cccggtccctgtatatat
KOS_RL2int_7	tatagggtcagggggttc
KOS_RL2int_8	gacccctaacagggcgac
KOS_RL2int_9	agtcagggggtcacatgg
KOS_RL2int_10	gtgttgggggtctgtata
KOS_RL2int_11	gagtcaaaggggccatgt
KOS_RL2int_12	tgtatgagtcaggggggt
KOS_RL2int_13	gtgtgtttgttgtggggg
KOS_RL2int_14	gcgtatgagtcagtgggg
KOS_RL2int_15	tgcgtgtgagtaaggggg
KOS_RL2int_16	aaatatggcgggcggctc
KOS_RL2int_17	cagacgcaccggagtcgg
KOS_RL2int_18	cgtcctttggatcccgac
KOS_RL2int_19	accaaaggtggtctgggt
KOS_RL2int_20	ggggagaaaggggtctgc
KOS_RL2int_21	ctgctggcctcggaagag
KOS_RL2int_22	cgcctcacaaagtcctgc
KOS_RL2int_23	tcaatcagcgcccacgag
KOS_RL2int_24	agaatggggggatttccc
KOS_RL2int_25	aagagacaacggggggcg
KOS_RL2int_26	gcggtacgtagtctgctg
