# Supplementary material for: Evidence for DNA-mediated nuclear compartmentalization distinct from phase separation
Source: eLife. 2019 May 7;8:e47098. doi: 10.7554/eLife.47098 (PMC6522219; doi:10.7554/eLife.47098)
Supplement: Supplementary file 2. [file elife-47098-supp2.xlsx]

## Sheet: Sheet1
Oligo_name	Complete Primer
DM_OlgPnt_001	CGTCAGGTCGGCCTTTCGATCGCGCGTTCGGGAGCCACCTGGCGGCGCCGCTGGAGCCGG
DM_OlgPnt_002	CGTCAGGTCGGCCCCATCAGCGAATTGCGATTCTGGCTCGCGTCCCCGCTGGAGCCGG
DM_OlgPnt_003	CGTCAGGTCGGCCCCCCACCCGTCGCCCGAGAACGACTCGGTCCGCACCGCTGGAGCCGG
DM_OlgPnt_004	CGTCAGGTCGGCCGTATCTGTAACCACGTCACCCAGCAGGCGCAGGTCCGCTGGAGCCGG
DM_OlgPnt_005	CGTCAGGTCGGCCCGGCGAACCAGGGGGCGACGATCGCCCGCCGCCTCCGCTGGAGCCGG
DM_OlgPnt_006	CGTCAGGTCGGCCCCCCTGCGCGGTCTGTTTCGAGGAACTGTGTGCCGCTGGAGCCGG
DM_OlgPnt_007	CGTCAGGTCGGCCTAAACTCCCGAACGCGCTCCAGCGCGGCGGTGGCCCGCTGGAGCCGG
DM_OlgPnt_008	CGTCAGGTCGGCCAGCTAAACTACTGCCACCTCATCACCCCCTCGCCGCTGGAGCCGG
DM_OlgPnt_009	CGTCAGGTCGGCCGGAGCTGTGTTTCCTGCACGACGTCGAGAACTTCCGCTGGAGCCGG
DM_OlgPnt_010	CGTCAGGTCGGCCCCTGTCCGTATCACCAACGGGTCAGGCTGGATACCGCTGGAGCCGG
DM_OlgPnt_011	CGTCAGGTCGGCCGGAGACGTCGCGGCGTTTTTCACCGAGACCAT CCGCTGGAGCCGG
DM_OlgPnt_012	CGTCAGGTCGGCCAGGGCGAGCGGCTCCTGGGCAGCCTGGAGACGTTCCGCTGGAGCCGG
DM_OlgPnt_013	CGTCAGGTCGGCCTTTCTCACCCCGCTGTCGGTCACCCTGGAGTTGCCGCTGGAGCCGG
DM_OlgPnt_014	CGTCAGGTCGGCCGCGACCCCCACATCGGACGGGGGAAGCTCCCCCACCGCTGGAGCCGG
DM_OlgPnt_015	CGTCAGGTCGGCCCTCGGGCAGGTGCAGACCTATGTGTTTCAGATCCGCTGGAGCCGG
DM_OlgPnt_016	CGTCAGGTCGGCCCCGAGCCCACCGTGGCCCGTCAAAAGTTGTTA CCGCTGGAGCCGG
DM_OlgPnt_017	CGTCAGGTCGGCCGGGGACCCCGGGGCTCAGCCAGACACCGGGTAGCCGCTGGAGCCGG
DM_OlgPnt_018	CGTCAGGTCGGCCGGGCGGGCCGTGATTCCTCTCCGCGGTGTCTGGGCCGCTGGAGCCGG
DM_OlgPnt_019	CGTCAGGTCGGCCGACACGGAACACAAACAAGCACGGATGTCGTAGCCGCTGGAGCCGG
DM_OlgPnt_020	CGTCAGGTCGGCCCATATCCAACGTCAGGTCTCCCTTTTTGTCGGGGCCGCTGGAGCCGG
DM_OlgPnt_021	CGTCAGGTCGGCCGCATTTGCCGGCCGCAAACGGGCGTTCCACGGGGCCGCTGGAGCCGG
DM_OlgPnt_022	CGTCAGGTCGGCCTGGCTGCGAGGACGACAACGCGACGCCGTTCGGCCCGCTGGAGCCGG
DM_OlgPnt_023	CGTCAGGTCGGCCCAACTCGGCAACGCCGGGGAGGTGTTTAACTTTGCCGCTGGAGCCGG
DM_OlgPnt_024	CGTCAGGTCGGCCCTGGAGCGCGGCAACGGCGAGTGGTCGACGGACGCCGCTGGAGCCGG
DM_OlgPnt_025	CGTCAGGTCGGCCGGAGGACGAGTACCTAAGCGAGGAGATGATGGAGCCGCTGGAGCCGG
DM_OlgPnt_026	CGTCAGGTCGGCCGGGCCCCGCACCCAGCAGCTGCAGATCGAGGACTCCGCTGGAGCCGG
DM_OlgPnt_027	CGTCAGGTCGGCCGCCAGTAGCGTGTTCGTGGCGACCGTGAAAAGCCGCTGGAGCCGG
DM_OlgPnt_028	CGTCAGGTCGGCCAACTTGCGGGTGCGGTCAAAAATAAGGAGCGGGCCCGCTGGAGCCGG
DM_OlgPnt_029	CGTCAGGTCGGCCAGGCCGGGAACTGGGCCAGCCTGATGGGCGGCAACCGCTGGAGCCGG
DM_OlgPnt_030	CGTCAGGTCGGCCTGGCGGCGCGCCCCATGGTCGTGTTGGGGTTGAGCCGCTGGAGCCGG
DM_OlgPnt_031	CGTCAGGTCGGCCCCGGGCGCGTGGACGTCCATGTTCGCCAGCTGCACCGCTGGAGCCGG
DM_OlgPnt_032	CGTCAGGTCGGCCTTCATCAACACCCTCACGGCCATCATCGCGGGCCGCTGGAGCCGG
DM_OlgPnt_033	CGTCAGGTCGGCCATGGCAAACCAGATTCTGCGGTACTGCGATCACTCCGCTGGAGCCGG
DM_OlgPnt_034	CGTCAGGTCGGCCCTTTATTAACCTGGCCCCCAACAACGTGAGCGAGCCGCTGGAGCCGG
DM_OlgPnt_035	CGTCAGGTCGGCCGACGGCCCTCCAACGCAACCAGCTTCCCGCCCGGCCGCTGGAGCCGG
DM_OlgPnt_036	CGTCAGGTCGGCCGATGTCCACGCGCTTGTCGGGCTTCTGGTAGGCCGCTGGAGCCGG
DM_OlgPnt_037	CGTCAGGTCGGCCGCTTTCTGCTGAAGCAGTTCCACGCGGCCATCTTCCGCTGGAGCCGG
DM_OlgPnt_038	CGTCAGGTCGGCCGGGCGACGTTGCCCGCGTGACCCTGGGGTTTCCCCCGCTGGAGCCGG
DM_OlgPnt_039	CGTCAGGTCGGCCGCGGCGCGTGATGGACATGTTTAACAACGGGTTTCCGCTGGAGCCGG
DM_OlgPnt_040	CGTCAGGTCGGCCGGAATTGATTGCGAAAGTTGCGCCCCTCGACCGCCGCTGGAGCCGG
DM_OlgPnt_041	CGTCAGGTCGGCCGCCAGGTCCTGATACACGGCGAGGTTGGATCGCCGCTGGAGCCGG
DM_OlgPnt_042	CGTCAGGTCGGCCGACCCGTACGCGTGCGGGCCATGCCCCCTGCTTCCCGCTGGAGCCGG
DM_OlgPnt_043	CGTCAGGTCGGCCGAAACTTGAAGTTCCTCCCCTCCACCAGGTTGCGCCGCTGGAGCCGG
DM_OlgPnt_044	CGTCAGGTCGGCCTACGGTGGTGAACAACGTCAGGCAGGTCGTGGACCCGCTGGAGCCGG
DM_OlgPnt_045	CGTCAGGTCGGCCGTCCCCACGGCCATGGGGCGGCTGGAGACCATCACCGCTGGAGCCGG
DM_OlgPnt_046	CGTCAGGTCGGCCTGGCCGAACTCGAGACCCTGCAGTACGTGGACCCGCTGGAGCCGG
DM_OlgPnt_047	CGTCAGGTCGGCCGAGACCGCCCGGACCATCATGCAGGAGACGTACCGCTGGAGCCGG
DM_OlgPnt_048	CGTCAGGTCGGCCTACAGCGACTGCGACGTGCTGGGAAACTACGC CCGCTGGAGCCGG
DM_OlgPnt_049	CGTCAGGTCGGCCCTGTTCATGGTCCCGAAGACGCCGATGGCTCCCCGCTGGAGCCGG
DM_OlgPnt_050	CGTCAGGTCGGCCCACGTCGGTCTGGTTGGAGTCCGCGACGTATCCCGCTGGAGCCGG
DM_OlgPnt_051	CGTCAGGTCGGCCTGCGTACACACGACGCTCATGCGCCTCCGGGCGCCCGCTGGAGCCGG
DM_OlgPnt_052	CGTCAGGTCGGCCCTGCGACGGCGGCGTGATCGTCGGGCGCCAGGAGCCGCTGGAGCCGG
DM_OlgPnt_053	CGTCAGGTCGGCCCGGCGCTGCTGGCCAAGATGCTGTTTTACCTGCCGCTGGAGCCGG
DM_OlgPnt_054	CGTCAGGTCGGCCAGGTGGACCGCGAGGGACACGTGGTGCCCGGGTTCCGCTGGAGCCGG
DM_OlgPnt_055	CGTCAGGTCGGCCCAAACCCTCCTTTTACCGCTTCTTCCTCGTGCCCCCGCTGGAGCCGG
DM_OlgPnt_056	CGTCAGGTCGGCCCCGAGGTGGACGACGCCGGTCCGGCGGACCCAAACCGCTGGAGCCGG
DM_OlgPnt_057	CGTCAGGTCGGCCGGACTCGTGGGGGCCATGGTATTTAGCACCAACCCGCTGGAGCCGG
DM_OlgPnt_058	CGTCAGGTCGGCCCACCGACATCTCCGCGTGGCCGCTGTGCGAGGGCCCGCTGGAGCCGG
DM_OlgPnt_059	CGTCAGGTCGGCCCCATCGACACGATAGACTCGAGGGCCAGGGCGCCGCTGGAGCCGG
DM_OlgPnt_060	CGTCAGGTCGGCCCGGGCGGGTTCGAACAGCGCCTGGCCTCCGTCATCCGCTGGAGCCGG
DM_OlgPnt_061	CGTCAGGTCGGCCGACATTACGTTCACGGCCTTCGAAGCCAGCCAGGCCGCTGGAGCCGG
DM_OlgPnt_062	CGTCAGGTCGGCCACCGCCCCCTCAACCGCCTCCTGTTCGAGGCGGTCCGCTGGAGCCGG
DM_OlgPnt_063	CGTCAGGTCGGCCATCGATCGGGGAGAATTTTACCTACCCGCTTCCGCCGCTGGAGCCGG
DM_OlgPnt_064	CGTCAGGTCGGCCTATCCGTTGCAGCTGTTCATGCCGGATTTTAGCCCCGCTGGAGCCGG
DM_OlgPnt_065	CGTCAGGTCGGCCAAGGTAACCATAGGCGGGGCGGAGGTGCACCGCACCGCTGGAGCCGG
DM_OlgPnt_066	CGTCAGGTCGGCCCAAGGAGGCCGTGTGCATCAACAACACCTTTCTGCCGCTGGAGCCGG
DM_OlgPnt_067	CGTCAGGTCGGCCCTGACGCGACTCTGCGAGCGGGCACGCCGCCATTCCGCTGGAGCCGG
DM_OlgPnt_068	CGTCAGGTCGGCCCGTCTTTCACGGCGGCCGGCACCTGGACCCCAGCCCGCTGGAGCCGG
DM_OlgPnt_069	CGTCAGGTCGGCCCGGTGTCCCTGAAACTGACGCCATCGCACTACAGCCGCTGGAGCCGG
DM_OlgPnt_070	CGTCAGGTCGGCCCGTCCGAAGGCATCGAGCTTCTGGCGTTACTGTCCCGCTGGAGCCGG
DM_OlgPnt_071	CGTCAGGTCGGCCATGGAGACAAAGCCCAAGACGGCAACCACCATCCCGCTGGAGCCGG
DM_OlgPnt_072	CGTCAGGTCGGCCCTACGTTGGCCTCAAAGCCGCTCTCCACGGTCCCGCTGGAGCCGG
DM_OlgPnt_073	CGTCAGGTCGGCCCCCGGCACGACGACGGACGCCCGACGAGGTATGTCCGCTGGAGCCGG
DM_OlgPnt_074	CGTCAGGTCGGCCGTTGGGGAATGAATCCCTACCCTTCACAGACAACCCGCTGGAGCCGG
DM_OlgPnt_075	CGTCAGGTCGGCCCACGGGGTGCCGATGAACCCCGGCGGCTGGCAACCCGCTGGAGCCGG
DM_OlgPnt_076	CGTCAGGTCGGCCTGCGAGAGGCACAGATGCTTACGGTCAGGTGCTCCCGCTGGAGCCGG
DM_OlgPnt_077	CGTCAGGTCGGCCGTATATGTACACTTTACCTGGGGGCGTGCCGGACCGCTGGAGCCGG
DM_OlgPnt_078	CGTCAGGTCGGCCCGCGCGTCATCAGCCGGTGGGCGTGGCCGCTATTCCGCTGGAGCCGG
DM_OlgPnt_079	CGTCAGGTCGGCCACGTCACGCTCCTGTCGGCCGCCGGCGGTCCATACCGCTGGAGCCGG
DM_OlgPnt_080	CGTCAGGTCGGCCCATCCCACCCAAGCGGCTTTTGGGGTTTTTCCTCCCGCTGGAGCCGG
DM_OlgPnt_081	CGTCAGGTCGGCCAAAACATCGCGGTTGTTCCCACCCGAACCCCTAACCGCTGGAGCCGG
DM_OlgPnt_082	CGTCAGGTCGGCCGGAAAGTCGGCGGCCAGGGCGGCGTCCGGGTTTTCCGCTGGAGCCGG
DM_OlgPnt_083	CGTCAGGTCGGCCGTTGTAAAAGTTTTGCCTCAAACAAGGCGGGGGTCCGCTGGAGCCGG
DM_OlgPnt_084	CGTCAGGTCGGCCAAGCGCGCCGGGGTGCACGACGGTCACCTCAAGCCCGCTGGAGCCGG
DM_OlgPnt_085	CGTCAGGTCGGCCGTACGCGTGCTCCACGTTCTCCAGGATGTCGTACCGCTGGAGCCGG
DM_OlgPnt_086	CGTCAGGTCGGCCCGCTCCTGGGCCTGACTCCGGAAGGCCACCGGGTCCGCTGGAGCCGG
DM_OlgPnt_087	CGTCAGGTCGGCCGCACGCGGCAGTACTTTTACATGAACAAGGAGGACCGCTGGAGCCGG
DM_OlgPnt_088	CGTCAGGTCGGCCCCACGAGATCTCTGCGAGCGCATGGCCGCGGCCCCCGCTGGAGCCGG
DM_OlgPnt_089	CGTCAGGTCGGCCGTAGTAGTACACGTCGGTGCGCTCCACCACCTCCCCGCTGGAGCCGG
DM_OlgPnt_090	CGTCAGGTCGGCCCCCGCTTCGGACGTAGACGCGGTAAAACAGAGCCGCTGGAGCCGG
DM_OlgPnt_091	CGTCAGGTCGGCCGACAACTTCTGCCCGGCCATCAAGAAGTACGAGGCCGCTGGAGCCGG
DM_OlgPnt_092	CGTCAGGTCGGCCGGGTTCGTCACCTTCGGCTGGTACCGTCTCAAACCCGCTGGAGCCGG
DM_OlgPnt_093	CGTCAGGTCGGCCAACAACACGCTAGCCCAGCCGCGGGCCCCGATGGCCGCTGGAGCCGG
DM_OlgPnt_094	CGTCAGGTCGGCCGTCGAGTTTAACTGTACGGCGGACAACCTGGCCCGCTGGAGCCGG
DM_OlgPnt_095	CGTCAGGTCGGCCCCTTTCCGGTGGCCGGGCACCCGGAGGACCTGGTCCGCTGGAGCCGG
DM_OlgPnt_096	CGTCAGGTCGGCCTATCCTGTCTGCTCTACGACCTGTCCACCACCGCCGCTGGAGCCGG
DM_OlgPnt_097	CGTCAGGTCGGCCGCCAGGGGCCTGCCCACGCCCGTGGTTCTGGAATCCGCTGGAGCCGG
DM_OlgPnt_098	CGTCAGGTCGGCCTTTCACAAGGGTCATGAAGGCCAACAGCATCTCGCCGCTGGAGCCGG
DM_OlgPnt_099	CGTCAGGTCGGCCCCAGTCGAAGTTGATGATGTTGTACCCGGTCACGCCGCTGGAGCCGG
DM_OlgPnt_100	CGTCAGGTCGGCCCCAAGCTGACGGACATTTACAAGGTCCCCCTGGACCGCTGGAGCCGG
DM_OlgPnt_101	CGTCAGGTCGGCCCGCATGAACGGCCGGGGCGTGTTTCGCGTGTGGGCCGCTGGAGCCGG
DM_OlgPnt_102	CGTCAGGTCGGCCCCATGCCGTTCACCTTTATCTTGCTGCGCTTCTGCCGCTGGAGCCGG
DM_OlgPnt_103	CGTCAGGTCGGCCCAAGATCAAGCTCTCGAGCTACAAGCTCAACGCCCCGCTGGAGCCGG
DM_OlgPnt_104	CGTCAGGTCGGCCCCGTCCTGAAGGACAAGAAGAAGGACCTGAGCTACCGCTGGAGCCGG
DM_OlgPnt_105	CGTCAGGTCGGCCGAATCCTGTATGCAGTACTCGCCGATCACCCCGCCGCTGGAGCCGG
DM_OlgPnt_106	CGTCAGGTCGGCCGGCCGAGAGCTCCAGATGGGGCAAAAACTTAAAACCGCTGGAGCCGG
DM_OlgPnt_107	CGTCAGGTCGGCCGTATTAACATCACCCGCACCATCTACGACGGCCACCGCTGGAGCCGG
DM_OlgPnt_108	CGTCAGGTCGGCCTACGTGCCTGCTGCGCCTGGCCGACCAGAAGGGCCCGCTGGAGCCGG
DM_OlgPnt_109	CGTCAGGTCGGCCTCACGTGAACCCCGTGGTGGTGTTCGACTTTGCCGCTGGAGCCGG
DM_OlgPnt_110	CGTCAGGTCGGCCCCAGCATCATCCAGGCCCACAACCTGTGCTTCCCGCTGGAGCCGG
DM_OlgPnt_111	CGTCAGGTCGGCCCGACGCAGTGGCGCACCTGGAGGCGGGCAAGGACCCGCTGGAGCCGG
DM_OlgPnt_112	CGTCAGGTCGGCCCTCTCTCGCACGTGAGCCTTGACGAAGAACAGCCCCGCTGGAGCCGG
DM_OlgPnt_113	CGTCAGGTCGGCCTCGCGGATTCCCCAGAGCAGCCCCGAGGAGGCCGCCGCTGGAGCCGG
DM_OlgPnt_114	CGTCAGGTCGGCCGTACACCGAGTTACACACGACCTTGATGGCGGCCCGCTGGAGCCGG
DM_OlgPnt_115	CGTCAGGTCGGCCATTCCATGCGCATCATCTACGGGGACACGGACTCCGCTGGAGCCGG
DM_OlgPnt_116	CGTCAGGTCGGCCGCCGGGCTGACGGCCATGGGCGACAAGATGGCGACCGCTGGAGCCGG
DM_OlgPnt_117	CGTCAGGTCGGCCCCCCCATCAAACTCGAGTGCGAAAAGACGTTCACCCGCTGGAGCCGG
DM_OlgPnt_118	CGTCAGGTCGGCCCCCGTAGATGACGCCGATGTACTTTTTCTTGGCGCCGCTGGAGCCGG
DM_OlgPnt_119	CGTCAGGTCGGCCGGGCGTGGATCTGGTGCGCAAAAACAACTGCGCGCCGCTGGAGCCGG
DM_OlgPnt_120	CGTCAGGTCGGCCCGGTATCGTCGTAAAACAGCAGGTCGACCAGGGCCCGCTGGAGCCGG
DM_OlgPnt_121	CGTCAGGTCGGCCTGCAGGCGTTCGGGGCCGTCCTCGTAGACGCCCACCGCTGGAGCCGG
DM_OlgPnt_122	CGTCAGGTCGGCCAGGACAAAGTCCTGGATGTCCCTCTCCGGGTCCCGCTGGAGCCGG
DM_OlgPnt_123	CGTCAGGTCGGCCCAACAAGCGCCTGGCCCACCTGACGGTGTATTACCGCTGGAGCCGG
DM_OlgPnt_124	CGTCAGGTCGGCCGCCCCGCAAGCTGCTGGTGTCCGAGCTGGCCGAGCCGCTGGAGCCGG
DM_OlgPnt_125	CGTCAGGTCGGCCCGCCCTGAACACGGACTATTACTTCTCCCACCTGCCGCTGGAGCCGG
DM_OlgPnt_126	CGTCAGGTCGGCCGTGACATTCAAGGCCCTGTTTGGGAATAACGCCACCGCTGGAGCCGG
DM_OlgPnt_127	CGTCAGGTCGGCCACGACGTGGCCGCGCGGCTCCGGGCCGCAGGGTTCCGCTGGAGCCGG
DM_OlgPnt_128	CGTCAGGTCGGCCTATGCAACATTCGACGAGTTTCCTCCGCCGTAGCCGCTGGAGCCGG
DM_OlgPnt_129	CGTCAGGTCGGCCTTGTAAAATGAGGGACATCAGCTTCGACGGGGGCCGCTGGAGCCGG
DM_OlgPnt_130	CGTCAGGTCGGCCGGAATCTCCGCGTCCGTGGGTTTCTCTGCGTTGCCGCTGGAGCCGG
DM_OlgPnt_131	CGTCAGGTCGGCCCCGGTACCCCGGGCACGCGGTGAGCATCCGGTCTCCGCTGGAGCCGG
DM_OlgPnt_132	CGTCAGGTCGGCCGGACGTGCCGGGAAAGATGACGTACAGCATGTGGCCGCTGGAGCCGG
DM_OlgPnt_133	CGTCAGGTCGGCCAAAACAACAGCCGCGGGTCGCACGCCCCGCCTCCCCGCTGGAGCCGG
DM_OlgPnt_134	CGTCAGGTCGGCCGGGGCGTTGTGGCGGTCGGCCAACACGACCAAGGCCGCTGGAGCCGG
DM_OlgPnt_135	CGTCAGGTCGGCCGAATATCGTGTTGATCTGCTGCACGAAGGCCAGGCCGCTGGAGCCGG
DM_OlgPnt_136	CGTCAGGTCGGCCCTGGTGGCGGCGAACCGCCCGTCTCCCGCGTTGCCCGCTGGAGCCGG
DM_OlgPnt_137	CGTCAGGTCGGCCCTCTCCGGGATGGGCTACTACCTAGGCATCGGGCCGCTGGAGCCGG
DM_OlgPnt_138	CGTCAGGTCGGCCGTTGGTATATTACAGGCCCGTGTCCGGTTTGGGCCGCTGGAGCCGG
DM_OlgPnt_139	CGTCAGGTCGGCCTAAAAATTTAAGGGCCCTACGGTCCACAGACCCGCCGCTGGAGCCGG
DM_OlgPnt_140	CGTCAGGTCGGCCCGGGGCCCGTCGTTCGGGGTGCTCGTTGGTTGGCCGCTGGAGCCGG
DM_OlgPnt_141	CGTCAGGTCGGCCGGCGAATGGCCTGTCGTAAGTTTTGTCGCGTTT CCGCTGGAGCCGG
DM_OlgPnt_142	CGTCAGGTCGGCCCAGGGCAGGAGGAAGGAGGAGGCCGTCCCGCCGGCCGCTGGAGCCGG
DM_OlgPnt_143	CGTCAGGTCGGCCGTCCCGGGTGTTTCCTCATGGCCCCTTTTATACCCCGCTGGAGCCGG
DM_OlgPnt_144	CGTCAGGTCGGCCTGCCTGGACTCCCCGCCCCCGGAGACCCCCAAACCGCTGGAGCCGG
DM_OlgPnt_145	CGTCAGGTCGGCCCAGGAGATCCTGGCCCAGATGTACGGAAACCAG CCGCTGGAGCCGG
DM_OlgPnt_146	CGTCAGGTCGGCCAGAGGACGACCCCAGCGCGGATGCCGCGGACGATCCGCTGGAGCCGG
DM_OlgPnt_147	CGTCAGGTCGGCCGGCCTATCCGGAGGAATACGCAGAGGAGCTTTTTCCGCTGGAGCCGG
DM_OlgPnt_148	CGTCAGGTCGGCCGGGGACGCGACCGGTCCCCTTATCGGGGCCAACCGCTGGAGCCGG
DM_OlgPnt_149	CGTCAGGTCGGCCGGATGAGATTGGGGCCACGGGATTTACCGCAGAACCGCTGGAGCCGG
DM_OlgPnt_150	CGTCAGGTCGGCCATGGACAGGCAGGCGGCTCGAGCCATCAGCCGCGCCGCTGGAGCCGG
DM_OlgPnt_151	CGTCAGGTCGGCCAAGCTGGTGACTGGCATGGGCTTTACGATCC CCGCTGGAGCCGG
DM_OlgPnt_152	CGTCAGGTCGGCCTCACCCCAGGATCGGAGGGGTGTGTCTTTGACAGCCGCTGGAGCCGG
DM_OlgPnt_153	CGTCAGGTCGGCCGAGCACGAGCCACGAGGCGCGACTGCTGAGGCGCCGCTGGAGCCGG
DM_OlgPnt_154	CGTCAGGTCGGCCTCGCAGCGGTCTCCCGGCAGCTCCTAAGCGCCGTCCGCTGGAGCCGG
DM_OlgPnt_155	CGTCAGGTCGGCCAGGGCATTATCCACCGCGACATTAAGACCGAACCGCTGGAGCCGG
DM_OlgPnt_156	CGTCAGGTCGGCCGCCTGGGGGACTTTGGTGCCGCGTGCTTCGTGCACCGCTGGAGCCGG
DM_OlgPnt_157	CGTCAGGTCGGCCACACCAACGCCCCCGAGGTCCTGGCCGGGGATCCGCTGGAGCCGG
DM_OlgPnt_158	CGTCAGGTCGGCCGACATTTGGAGCGCCGGTCTGGTGATCTTCGAG CCGCTGGAGCCGG
DM_OlgPnt_159	CGTCAGGTCGGCCGCGGCCCCAAAAGGGGCCCGTGCGACAGTCAGCCGCTGGAGCCGG
DM_OlgPnt_160	CGTCAGGTCGGCCGTCCACGTTGACGAGTTTTCCCCGCATCCAGAA CCGCTGGAGCCGG
DM_OlgPnt_161	CGTCAGGTCGGCCTCCCGCGCGGCCGGGAACAATCGCCCGCCTTACCGCTGGAGCCGG
DM_OlgPnt_162	CGTCAGGTCGGCCGCCTGGACCCGCTACTACAAGATGGACATAGACGCCGCTGGAGCCGG
DM_OlgPnt_163	CGTCAGGTCGGCCAAGCCCTCACCTTCGACGGCGCGCTTCGCCCCAGCCGCTGGAGCCGG
DM_OlgPnt_164	CGTCAGGTCGGCCTGCTTTGTTTGCCGCTGTTTCAACAGAAATGACCGCTGGAGCCGG
DM_OlgPnt_165	CGTCAGGTCGGCCTGCGGGTTGGCACAAAAAGACCCCGACCCGCGTCCCGCTGGAGCCGG
DM_OlgPnt_166	CGTCAGGTCGGCCTGTCGCCGGGCGCCATGCGTGCCGTTGTTCCCATCCGCTGGAGCCGG
DM_OlgPnt_167	CGTCAGGTCGGCCTCCTTTTGGTTCTTGTCGGTGTATCGGGGGTTCCGCTGGAGCCGG
DM_OlgPnt_168	CGTCAGGTCGGCCTCCAGACCACCGGTCGTCCCTCGCATGAAGCCCCGCTGGAGCCGG
DM_OlgPnt_169	CGTCAGGTCGGCCAACTCGACCCACGACCCAACTCCCCTCAAAGCCGCTGGAGCCGG
DM_OlgPnt_170	CGTCAGGTCGGCCTTGGTTCCGACGCCTCAACATACCCCGCTGTTCCGCTGGAGCCGG
DM_OlgPnt_171	CGTCAGGTCGGCCTGCCTCCCCCGCCCTGGACACCCTCTTCGTCGTCCGCTGGAGCCGG
DM_OlgPnt_172	CGTCAGGTCGGCCAGACGCGGGCGACGCACACACCCTAGCGTGCGCCGCTGGAGCCGG
DM_OlgPnt_173	CGTCAGGTCGGCCATGGGGCGGGGATGGGGAGAGCCCACACGCGGAACCGCTGGAGCCGG
DM_OlgPnt_174	CGTCAGGTCGGCCAAAGGCGGCGGGATCTAGTTGATATGCGTCTCTGCCGCTGGAGCCGG
DM_OlgPnt_175	CGTCAGGTCGGCCTTGGGGTGTGGTGGGCGCGGGGCGGTCATTGGACCGCTGGAGCCGG
DM_OlgPnt_176	CGTCAGGTCGGCCGCAGTTAAATACATGCCCGGGACCCATGAAGCATCCGCTGGAGCCGG
DM_OlgPnt_177	CGTCAGGTCGGCCGGGCCTCGGAACCCACCCGAAACGGCCAACGGCCGCTGGAGCCGG
DM_OlgPnt_178	CGTCAGGTCGGCCAATCTCCGTCCAGTCGTTTATCTTCACGAGCCGCCGCTGGAGCCGG
DM_OlgPnt_179	CGTCAGGTCGGCCGGAGACCCAAAACCCCAACCTCACGGGGTCAA CCGCTGGAGCCGG
DM_OlgPnt_180	CGTCAGGTCGGCCATCTCAGCGCGACAAGCGATGATGAAATCTCCGCCGCTGGAGCCGG
DM_OlgPnt_181	CGTCAGGTCGGCCAGAAGCGCATTTTCCGGCAGCCGTCCAGACACCGCTGGAGCCGG
DM_OlgPnt_182	CGTCAGGTCGGCCGGGTCTTGATGGCGATAAATCTTACCCCGAGCCGCTGGAGCCGG
DM_OlgPnt_183	CGTCAGGTCGGCCGATGCCCGTGGGTATCTGGGGGCTGTAAATCGGGCCGCTGGAGCCGG
DM_OlgPnt_184	CGTCAGGTCGGCCGGGTTCTGATGCCAAAATGCGGCACTGCCTAAG CCGCTGGAGCCGG
DM_OlgPnt_185	CGTCAGGTCGGCCGTTGTACGCCAGAGTACCTTCGGCGGCTATGCCGCTGGAGCCGG
DM_OlgPnt_186	CGTCAGGTCGGCCTGGTAACCGGATAGCAGATGTGAGGAAGTCTGGGCCGCTGGAGCCGG
DM_OlgPnt_187	CGTCAGGTCGGCCTATACCAACAGGGGAGGCGTTGGGGTGGATGTCCGCTGGAGCCGG
DM_OlgPnt_188	CGTCAGGTCGGCCTGAACTCCTCCCATCCATTCTTTGCTTCCTTCCGCTGGAGCCGG
DM_OlgPnt_189	CGTCAGGTCGGCCAGGTTGGGGGCCGTGATTTTGTTTGTCGTCATAGCCGCTGGAGCCGG
DM_OlgPnt_190	CGTCAGGTCGGCCAGTGCGAACGACCAACTACCCCGATCATCAGTTACCGCTGGAGCCGG
DM_OlgPnt_191	CGTCAGGTCGGCCTTATCGTCCATACCGACCACACCGACGAATCCCCGCTGGAGCCGG
DM_OlgPnt_192	CGTCAGGTCGGCCGGGGGAAAGGCGGACAGTCGATAAGTCGGTAGCCGCTGGAGCCGG
DM_OlgPnt_193	CGTCAGGTCGGCCGTGGGGTTTGTGCAGAGCAATCAGGGACCGCAG CCGCTGGAGCCGG
DM_OlgPnt_194	CGTCAGGTCGGCCAGACGGTACGGCCCGGAGTGTGATCTTAGTAATCCGCTGGAGCCGG
DM_OlgPnt_195	CGTCAGGTCGGCCCGGGGTTGGGATGGGACCTTAACTCCATATAAAGCCGCTGGAGCCGG
DM_OlgPnt_196	CGTCAGGTCGGCCGTGTCCCATGGGGTAGTGCCACAGCTCTACGACCGCTGGAGCCGG
DM_OlgPnt_197	CGTCAGGTCGGCCAATTGTGTACTGGATGCACCGCCGCACTCGGAAACCGCTGGAGCCGG
DM_OlgPnt_198	CGTCAGGTCGGCCGGGCACCCAACAACACCGGGCTAACCAGGAAAT CCGCTGGAGCCGG
DM_OlgPnt_199	CGTCAGGTCGGCCAATTCCGCAAATGACCAGGGCTGCCAGGAGACCGCTGGAGCCGG
DM_OlgPnt_200	CGTCAGGTCGGCCATCGACGGGATGTGCCAGTTTGGTGGGATTTGCGCCGCTGGAGCCGG
DM_OlgPnt_201	CGTCAGGTCGGCCAAAAGCGGCTGTTGGGCCAGATTCAGCTCCAGCCGCTGGAGCCGG
DM_OlgPnt_202	CGTCAGGTCGGCCGGGCGTATTCGAGAAACGGCACACACAGATCCGCTGGAGCCGG
DM_OlgPnt_203	CGTCAGGTCGGCCCACCGCAGAACCCGTGTGCAAGCTTCCTTGTTTGCCGCTGGAGCCGG
DM_OlgPnt_204	CGTCAGGTCGGCCGAGGGGCCATTTTACGAGGAGGAGGGGTATAACACCGCTGGAGCCGG
DM_OlgPnt_205	CGTCAGGTCGGCCGTCTTAATGGCGGGAAGGGCGGAGAGAAACAGACCGCTGGAGCCGG
DM_OlgPnt_206	CGTCAGGTCGGCCGGGGGGTGTTTGGGGGTTTATTGACATCGGGGCCGCTGGAGCCGG
DM_OlgPnt_207	CGTCAGGTCGGCCGGTGATGTGGGTTGCTCGTCTAAAATCTCGGGCCGCTGGAGCCGG
DM_OlgPnt_208	CGTCAGGTCGGCCAGGACTACGGCACACAGCCCACCGACTACGAG CCGCTGGAGCCGG
DM_OlgPnt_209	CGTCAGGTCGGCCGGTTCGGACCACACGCTCGCGTCCCAGTCCGCTGGAGCCGG
DM_OlgPnt_210	CGTCAGGTCGGCCACCGAGTCGGCACGGCCCACGGTTCTCCCACCCACCGCTGGAGCCGG
DM_OlgPnt_211	CGTCAGGTCGGCCGCGCCGGCGATCAGGCCCATGTTGTTCGGGGTCCGCTGGAGCCGG
DM_OlgPnt_212	CGTCAGGTCGGCCAGTGACTGCGGTCGGTTATGTGGTGCCCCCGGCCGCTGGAGCCGG
DM_OlgPnt_213	CGTCAGGTCGGCCGCGAACGGCGATCAGAGGGTCCGTTTCTTGCG CCGCTGGAGCCGG
DM_OlgPnt_214	CGTCAGGTCGGCCTGTGAGTGCTGTCGGTCGCGCGACACAGGGCAACCGCTGGAGCCGG
DM_OlgPnt_215	CGTCAGGTCGGCCCCAGATGCCAGACTGCGCGCAGAGACATCGCGCCGCTGGAGCCGG
DM_OlgPnt_216	CGTCAGGTCGGCCGTAACGCCCCCACCCGCGGCACGTACGACGCAGGCCGCTGGAGCCGG
DM_OlgPnt_217	CGTCAGGTCGGCCAGGGGGCTGGGGTGAGGGGACACTGGGGCGTGCCGCTGGAGCCGG
DM_OlgPnt_218	CGTCAGGTCGGCCGGGGCGAGTTCTGGCTGCGTGGCGTTGGGGGTCCGCTGGAGCCGG
DM_OlgPnt_219	CGTCAGGTCGGCCTGCCGGCGGTCTCAAACGCGGGGGCGTGCATCAGCCGCTGGAGCCGG
DM_OlgPnt_220	CGTCAGGTCGGCCGGTGGCGGCAAGAACAGCCCCCACGAGGCTTCCCGCTGGAGCCGG
DM_OlgPnt_221	CGTCAGGTCGGCCTGCTGCGCGACCCGCCCCAGAATCGGATGGGCCGCTGGAGCCGG
DM_OlgPnt_222	CGTCAGGTCGGCCACCATGCCAGCTGGTGGTGTCGGGAGTTTGGACCCGCTGGAGCCGG
DM_OlgPnt_223	CGTCAGGTCGGCCGGCCCCCAACAAAGATCGCGGTAGCCCGGCCGCTGGAGCCGG
DM_OlgPnt_224	CGTCAGGTCGGCCTGGGGTCCGCGGCAAATATGCCTTGGCGGATGCCGCTGGAGCCGG
DM_OlgPnt_225	CGTCAGGTCGGCCGGCTTGCGTCGACGGAAGTCCGGGGCAGGGCGTTCCGCTGGAGCCGG
DM_OlgPnt_226	CGTCAGGTCGGCCACGGACAACCAGGCTGGTGGCACAGACCCAGCCGCTGGAGCCGG
DM_OlgPnt_227	CGTCAGGTCGGCCTTGGGGCCCGACGGCGTAGTGGAGGAAGACCGCTGGAGCCGG
DM_OlgPnt_228	CGTCAGGTCGGCCGACCTGGTCCCCCACAAAGCGAAGCTCCCCGAGACCGCTGGAGCCGG
DM_OlgPnt_229	CGTCAGGTCGGCCATGCGATTTGAGCTCGGCTCCGAGGCGGGCCATGCCGCTGGAGCCGG
DM_OlgPnt_230	CGTCAGGTCGGCCAAAGCAAATACAGCTCCCCAGAAACACCAGGGCTCCGCTGGAGCCGG
DM_OlgPnt_231	CGTCAGGTCGGCCGTCCACCGTCACCCCCTGCTGGTAGGCCTGGGGGCCGCTGGAGCCGG
DM_OlgPnt_232	CGTCAGGTCGGCCGGGGCTGGAACGGGTCCGGTAGGCCCGCCTGGATCCGCTGGAGCCGG
DM_OlgPnt_233	CGTCAGGTCGGCCGGAAGACGACCAGCCGTCCTCGCACCAGCCCGCTGGAGCCGG
DM_OlgPnt_234	CGTCAGGTCGGCCATCGCGCTCCCGTCCGTTGGTCCCGGGCAGGACCGCTGGAGCCGG
DM_OlgPnt_235	CGTCAGGTCGGCCCAGGAGGGCTCCCAGCCCTGGCTGTCTGCGGTCCGCTGGAGCCGG
DM_OlgPnt_236	CGTCAGGTCGGCCGCCGCACCGAATGGGACGTCGTAAGGGGGTGGGCCGCTGGAGCCGG
DM_OlgPnt_237	CGTCAGGTCGGCCGAATGCCACGCGAGCGACCCGCGACTCGCGATATCCGCTGGAGCCGG
DM_OlgPnt_238	CGTCAGGTCGGCCAAAGTCAACACAACAACGCCTTAAATGCGCCGCTGGAGCCGG
DM_OlgPnt_239	CGTCAGGTCGGCCGCGGGGATGGCTATCTGGATTATCTGGGTCACCGCTGGAGCCGG
DM_OlgPnt_240	CGTCAGGTCGGCCTCCGAAGACGTCCGGAAACAACCCTACAACCTGCCGCTGGAGCCGG
DM_OlgPnt_241	CGTCAGGTCGGCCGCTGTGCGTCTGGAGGATGAGTTTGGGGAGTTTGCCGCTGGAGCCGG
DM_OlgPnt_242	CGTCAGGTCGGCCACCTGTTCCGCCTGTCGCACCCACAGCTTTTTCCGCTGGAGCCGG
DM_OlgPnt_243	CGTCAGGTCGGCCTATGACAGCTTCAGCGCCGTCAGCGAGGATAACCGCTGGAGCCGG
DM_OlgPnt_244	CGTCAGGTCGGCCAGGACCGGAAGGTCTTTGCCGCGAAAGCGATTGCCGCTGGAGCCGG
DM_OlgPnt_245	CGTCAGGTCGGCCTACACCGAATGCTCCTACAACAAGTCTCTGGGGGCCGCTGGAGCCGG
DM_OlgPnt_246	CGTCAGGTCGGCCGATACCCACGGGCATCTCATGCGCGGTGAACGCCGCTGGAGCCGG
DM_OlgPnt_247	CGTCAGGTCGGCCGAGAACCAGCGCACCGTCGCCGTATACAGCTTGCCGCTGGAGCCGG
DM_OlgPnt_248	CGTCAGGTCGGCCGAGCCGCTGATGGACTTACCCAAACCCACCCGCTGGAGCCGG
DM_OlgPnt_249	CGTCAGGTCGGCCAAGCTTATGACCGAACAACTCCCTAACCCCTGCTCCGCTGGAGCCGG
DM_OlgPnt_250	CGTCAGGTCGGCCAATCGCTTTCGCGGCAAAGACCTTCCGGTCCTGCCGCTGGAGCCGG
DM_OlgPnt_251	CGTCAGGTCGGCCATCCTGGAGCACCGAGCCAAGGGCTCCTGTAAGCCGCTGGAGCCGG
DM_OlgPnt_252	CGTCAGGTCGGCCTGTTTGCGGAGGACAGCCCCTTGGAGAGCACCGCTGGAGCCGG
DM_OlgPnt_253	CGTCAGGTCGGCCTTCCGACTGTTGCACCGAGACCAACCCAGCCGCTGGAGCCGG
DM_OlgPnt_254	CGTCAGGTCGGCCACGGTCAGTCTGGTATCAAACTCATTTGTGGA CCGCTGGAGCCGG
DM_OlgPnt_255	CGTCAGGTCGGCCAGGCCTGGCTATCCGGAGAAACAGCACACGACTCCGCTGGAGCCGG
DM_OlgPnt_256	CGTCAGGTCGGCCGCTTGGTTTCGGATGGGAGGCAACTGTGCTATCCGCTGGAGCCGG
